# Supplementary material for: Bioproduction of pure, kilobase-scale single-stranded DNA
Source: Sci Rep. 2019 Apr 16;9:6121. doi: 10.1038/s41598-019-42665-1 (PMC6467869; doi:10.1038/s41598-019-42665-1)
Supplement: Supplementary file 2 — Supplementary Tables [file 41598_2019_42665_MOESM2_ESM.xlsx]

## Sheet: Table S1 - Sequences
phPB52	GAGCGCAACGCAATTAATGTGCGCCCTGTAGCGGCGCATTAAGCGCGGCGGGTGTGGTGGTTACGCGCAGCGTGACCGCTACACTTGCCAGCGCCCTAGCGCCCGCTCCTTTCGCTTTCTTCCCTTCCTTTCTCGCCACGTTCGCCGGCTTTCCCCGTCAAGCTCTAAATCGGGGGCTCCCTTTAGGGTTCCGATTTAGTGCTTTACGGCACCTCGACCCCAAAAAACTTGATTAGGGTGATGGTTCACGTAGTGGGCCATCGCCCTGATAGACGGTTTTTCGCCCTTTGACGTTGGAGTCCACGTTCTTTAATAGTGGACTCTTGTTCCAAACTGGAACAACACTCAACCCTATCTCGGTCTATTCTTTTGATTTATAAGGGATTTTGCCGATTTCGG…
phPB84	GAGCGCAACGCAATTAATGTGCGCCCTGTAGCGGCGCATTAAGCGCGGCGGGTGTGGTGGTTACGCGCAGCGTGACCGCTACACTTGCCAGCGCCCTAGCGCCCGCTCCTTTCGCTTTCTTCCCTTCCTTTCTCGCCACGTTCGCCGGCTTTCCCCGTCAAGCTCTAAATCGGGGGCTCCCTTTAGGGTTCCGATTTAGTGCTTTACGGCACCTCGACCCCAAAAAACTTGATTAGGGTGATGGTTCACGTAGTGGGCCATCGCCCTGATAGACGGTTTTTCGCCCTTTGACGTTGGAGTCCACGTTCTTTAATAGTGGACTCTTGTTCCAAACTGGAACAACACTCAACCCTATCTCGGTCTATTCTTTTGATTTATAAGGGATTTTGCCGATTTCGG…
phCruc	GAGCGCAACGCAATTAATGTGCGCCCTGTAGCGGCGCATTAAGCGCGGCGGGTGTGGTGGTTACGCGCAGCGTGACCGCTACACTTGCCAGCGCCCTAGCGCCCGCTCCTTTCGCTTTCTTCCCTTCCTTTCTCGCCACGTTCGCCGGCTTTCCCCGTCAAGCTCTAAATCGGGGGCTCCCTTTAGGGTTCCGATTTAGTGCTTTACGGCACCTCGACCCCAAAAAACTTGATTAGGGTGATGGTTCACGTAGTGGGCCATCGCCCTGATAGACGGTTTTTCGCCCTTTGACGTTGGAGTCCACGTTCTTTAATAGTGGACTCTTGTTCCAAACTGGAACAACACTCAACCCTATCTCGGTCTATTCTTTTGATTTATAAGGGATTTTGCCGATTTCGG…
Digital Information block sequence	GTCGTCGTCCCCTCAAACTCTTGGGTGGAGAGGCTATTCGTTTAAGGTCACATCGCATGTAATTTACTTATTCTCTGTTGTTGAGCCACCCGGGCGCCAGATTTTGTTTAAAGCTTTGTCTCTTAGTTTGTATAGACAGATTCAGAGTGCAAGGTTTCGTTCGCTCGTACCTGGTTTTCCCTGGTTCTTCACAGATAGGATTTGACTTTCTACAACACTTATGCGGCTTCCTACCCGTTTGAAGGCCGATACAGGTGCTGCGCAAAATGCGGGCGAACATAGAGTATCAAAACAACGCCTTCTAATCTAGGAATATAGGGAAGATACGTATTTGCTACCATGCTTTCTGGGGTCATTAACGACCAACCTCTTTTCTTTTAAAGTAGGATTGCACAATGA…
The Crucible bitstream DNA sequence	ACCCGGGCGCCAGATTTTGTTTAAAGCTTTGTCTCTTAGTTTGTATAGACAGATTCAGAGTGCAAGGTTTCGTTCGCTCGTACCTGGTTTTCCCTGGTTCTTCACAGATAGGATTTGACTTTCTACAACACTTATGCGGCTTCCTACCCGTTTGAAGGCCGATACAGGTGCTGCGCAAAATGCGGGCGAACATAGAGTATCAAAACAACGCCTTCTAATCTAGGAATATAGGGAAGATACGTATTTGCTACCATGCTTTCTGGGGTCATTAACGACCAACCTCTTTTCTTTTAAAGTAGGATTGCACAATGAATGAATACACGTGGTCCGATAACTGACCAAGTAACATGGTTATCACTCGATGTCCGCCAGACGTGTGCAAACCAACCCGGGAGTTAC…
F1ori amplicon Top Strand	/5phos/GAGCGCAACGCAATTAATGTGCGCCCTGTAGCGGCGCATTAAGCGCGGCGGGTGTGGTGGTTACGCGCAGCGTGACCGCTACACTTGCCAGCGCCCTAGCGCCCGCTCCTTTCGCTTTCTTCCCTTCCTTTCTCGCCACGTTCGCCGGCTTTCCCCGTCAAGCTCTAAATCGGGGGCTCCCTTTAGGGTTCCGATTTAGTGCTTTACGGCACCTCGACCCCAAAAAACTTGATTAGGGTGATGGTTCACGTAGTGGGCCATCGCCCTGATAGACGGTTTTTCGCCCTTTGACGTTGGAGTCCACGTTCTTTAATAGTGGACTCTTGTTCCAAACTGGAACAACACTCAACCCTATCTCGGTCTATTCTTTTGATTTATAAGGGATTTTGCCG…
AmpR amplicon Bottom Strand	/5phos/ACATTAATTGCGTTGCGCTCGACGAAAGGGCCTCGTGATACGCCTATTTTTATAGGTTAATGTCATGATAATAATGGTTTCTTAGACGTCAGGTGGCACTTTTCGGGGAAATGTGCGCGGAACCCCTATTTGTTTATTTTTCTAAATACATTCAAATATGTATCCGCTCATGAGACAATAACCCTGATAAATGCTTCAATAATATTGAAAAAGGAAGAGTATGAGTATTCAACATTTCCGTGTCGCCCTTATTCCCTTTTTTGCGGCATTTTGCCTTCCTGTTTTTGCTCACCCAGAAACGCTGGTGAAAGTAAAAGATGCTGAAGATCAGTTGGGTGCACGAGTGGGTTACATCGAACTGGATCTCAACAGCGGTAAGATCCTTGAGAGTT…

## Sheet: Table S2 - Primers
Sanger sequencing primers
SeqPrimer1	ACAACCGGGGTACATATGATTG
SeqPrimer2	GACGAAAGGGCCTCGTGATA
SeqPrimer3	CAATCATATGTACCCCGGTTGT
SeqPrimer4	GACGAAAGGGCCTCGTGATA
SeqPrimer5	ACCGAAGGAGCTAACCGCTT
SeqPrimer6	CCCGATTTAGAGCTTGACGG
SeqPrimer7	TGCTATGCAAAATAGAATCG
SeqPrimer8	ACCAGGGAAAACCAGGTAC
SeqPrimer9	GCGCTCCTGCAGGCTGAAAAGGTGGCATCAATAG
SeqPrimer10	CTGCAGCATACCTATGGCGAAATTCTTATATGTG
SeqPrimer11	ACCAGGGAAAACCAGGTAC
SeqPrimer12	CTGAATGAAGCCATACCAAACGA
SeqPrimer13	GACGAAAGGGCCTCGTGATA
SeqPrimer14	ACATTAATTGCGTTGCGCTC
Primers used in cloning
F1gBlock_forward	/5phos/GAGCGCAACGCAATTAATGT		Used with aPCR to build the top strand of the minimized phage
F1gBlock_reverse	ATCATATGTACCCCGGTTGT		Used with aPCR to build the top strand of the minimized phage
AmpR_forward	ACAACCGGGGTACATATGATTGGGGTCTGACGCTCAGTGGAA		Used with aPCR to build the bottom strand of the minimized phage
AmpR_reverse	/5phos/ACATTAATTGCGTTGCGCTCGACGAAAGGGCCTCGTGATA		Used with aPCR to build the bottom strand of the minimized phage
Crucible_EcoRI_forward	TTCGTCGAATTCGTCGTCGTCCCCTCAAACT		Used with normal PCR on The Crucible DNA for generating an EcoRI cut site
Crucible_PstI_reverse	GCGCTCCTGCAGGCTGAAAAGGTGGCATCAATAG		Used with normal PCR on The Crucible DNA for generating a PstI cut site
PB84ins_PstI_reverse	CTGCAGCATACCTATGGCGAAATTCTTATATGTG		Paired with Crucible_EcoRI_forward and used with normal PCR on The Crucible DNA for generating an PstI cut site to ligate to phPB84
F1A_PstI_for	GGTATGCTGCAGGAGCGCAACGCAATTAATGT		Used with normal PCR on the phPB52 DNA for generating a PstI cut site
F1A_EcoRI_rev	GACGACGAATTCGACGAAAGGGCCTCGTGATA		Used with normal PCR on the phPB52 DNA for generating an EcoRI cut site

## Sheet: Table S3 - PB52 staples
pbip52_1-1293-V	TCTCAACAGCGTTTTTGTAAGATCCTAACATGGGGGATTTTTTCATGTAACT
pbip52_1-1520-E	TTTTTCTAAAAGTGGGTTACATCGAACTGGACTATTTGTTTA
pbip52_1-1510-E	TACATTCAAATGGGTGCACG
pbip52_2-1261-E	GCCCCGAAGAGAGCTAACCGCTTTTTTGCACTGAGAGTTTTC
pbip52_2-1251-E	ACGTTTTCCAAGGACCGAAG
pbip52_3-1088-V	GTAAGAGAATTTTTTTATGCAGTGCTCTTACTTCTGATTTTTCAACGATCGGATGATGAGCACTTTTTTTTTAAAGTT
pbip52_3-783-E	TCTGCGCTGGCGGATAAAGTTGCAACGGATG
pbip52_3-1096-E	GCATGACAACAGAAAAGCATCTTGGACCACT
pbip52_4-880-V	CAACGTTGCGCTTTTTAAACTATTAAGACAGATCGCTTTTTTGAGATAGGTG
pbip52_4-1043-E	GCGGCCAAGCCATAACCATGAGTGCTGTAGC
pbip52_4-888-E	AATGGCAAGTGACACCACGATGCATAACACT
pbip52_5-484-E	ATCTCATGACCGCTACAGGGCGCCACTTTTCCCTTTTTGATA
pbip52_5-474-E	CAAAATCCCTCTTAAAGCGC
pbip52_6-516-V	TAAAAGGATCTTTTTTAGGTGAAGATGGGGAAATGTGTTTTTCGCGGAACCC
pbip52_6-951-E	TTGGGAACCGTTTAAAACTTCATTTTTAATTCGCCTTGATCG
pbip52_6-941-E	GAGCTGAATGTTTAGATTGA
pbip52_7-568-V	ACCAAGTTTACTTTTTTCATATATACAAGCCATACCATTTTTAACGACGAGC
pbip52_7-419-E	TTAAATTTTGAGCGTCAGACCCCAATTGGTA
pbip52_7-576-E	ACTGTCAGCCTCACTGATTAAGCAATTCGCG
pbip52_8-828-V	ACAATTAATAGTTTTTACTGGATGGACGGCCCTTCCGTTTTTGCTGGCTGGT
pbip52_8-848-E	CTTACTCTAGCAACTATGGATGAACGAAATACTGGCGAACTA
pbip52_8-838-E	CTTCCCGGCAGGGAGTCAGG
pbip52_9-1190-V	GACGCCGGGCATTTTTAGAGCAACTCTTGGTTGAGTATTTTTCTCACCAGTC
pbip52_9-1345-V	TAAAAGATGCTTTTTTGAAGATCAGTTATGTATCCGCTTTTTTCATGAGACA
pbip52_9-1353-E	GGTGAAAGTGTTTTTGCTCACCCAGTATTAT
pbip52_9-1198-E	CCCGTATTCTGCTATGTGGCGCGGAAACGCT
pbip52_10-157-E	GCCCCCGACACTAAATCGGAACCCCGCCCTT
pbip52_10-1406-E	ATTCCCTTTCAACATTTCCGTGTTAAAGGGA
pbip52_11-1449-V	AAAAAGGAAGATTTTTGTATGAGTATTTTTGCGGCATTTTTTTTTGCCTTCC
pbip52_11-44-V	GTAACCACCACTTTTTACCCGCCGCGTAACGTGAGTTTTTTTTTCGTTCCACTTGTTAAATCATTTTTGCTCATTTTT
pbip52_11-52-E	CGCTGCGCGGGCGCTGGCAAGTGTGCTTCAA
pbip52_11-1457-E	TAATATTGATAACCCTGATAAATAGCGGTCA
pbip52_12-308-V	AACAAGAGTCCTTTTTACTATTAAAGCGTCTATCAGGTTTTTGCGATGGCCC
pbip52_12-328-E	TGAGTGTTGTTGGCGAGAAAGGAAGGGAAGACGAGATAGGGT
pbip52_12-318-E	TCCAGTTTGGCCGGCGAACG
pbip52_13-202-V	TGGGGTCGAGGTTTTTTGCCGTAAAGTTTAGAGCTTGTTTTTACGGGGAAAG
pbip52_13-210-E	AAGTTTTTACTACGTGAACCATCATATTCTC
pbip52_13-1147-E	AGAATGACGGTCGCCGCATACACCCCTAATC
pbip52_14-360-V	TTATAAATCAATTTTTAAGAATAGACAAGCGAAAGGATTTTTGCGGGCGCTA
pbip52_14-679-E	CCTCCCGTCAGCACTGGGGCCAGAAATCGGC
pbip52_14-368-E	AAAATCCCTAACCAATAGGCCGATGGTAAGC
pbip52_15-724-V	GTGGGTCTCGCTTTTTGGTATCATTGATCGTAGTTATTTTTTCTACACGACG
pbip52_15-263-E	CGAAAAACAACGTGGACTCCAACGCTGGAGC
pbip52_15-732-E	CGGTGAGCTTATTGCTGATAAATTCAAAGGG

## Sheet: Table S4 - PB84 staples
PB84_st1	GCGAAATTAGACAAAGCTTTAAACAAAATCTG
PB84_st2	AAACTAAGCTTATATGTGTAAAAGGAACTGC
PB84_st3	TATGCAAATTGCACTCTGAATCTGTCTATAC
PB84_st4	CAGGTACGAGCTTTTTGAACGAAACCATAGAATCGGTTTTTTATCCAAAGATCCGTGTATCATTTTTTAATTGTCCGA
PB84_st5	GGGAAAACTCAAATCCTATCTGTGTTTCTTA
PB84_st6	GACGTCAGTCATGATAATAATGGAAGAACCA
PB84_st7	GGTTAATGGTGGCACTTTTCGGGGAAATGTGC
PB84_st8	TGAGCTGGTTATTTTTCTAGGTACATCCGCATAAGTGTTTTTTTGTAGAAAG
PB84_st9	GTAGGAAGGTTAGAAGTTAGAAATTTTGACT
PB84_st10	CGGGTGTACACCTGTATCGGCCTTCAAACGG
PB84_st11	TTGCGCAGATCAGTACTATGCAGTAACCTCAG
PB84_st12	GATAGTTATGATACTCTATGTTCGCCCGCATT
PB84_st13	ATTCATTCATTTTTTTGTGCAATCCTCTAGATTAGAATTTTTGGCGTTGTTT
PB84_st14	CTATATTCACTTTAAAAGAAAAGAGGTTGATACGTATCTTCC
PB84_st15	CCGCTCATGAAAGCATGGTAGCAAGTCGTTAA
PB84_st16	TGACCCAAGAGACAATAACCCTGAATATGTAT
PB84_st17	CCACGTGTAAGGATTAGTGACGTAACTCCCGG
PB84_st18	GTTGGTTTCATGTTACTTGGTCAGTTATCGGA
PB84_st19	GTGATAACGCACACGTCTGGCGGAAGAGAAT
PB84_st20	TGTGTTGCAGGTTTTTTAGCGACAGTAAATATCTTCATTTTTCGACGTAGCG
PB84_st21	ATTCACAAGTCTGGCAATAC
PB84_st22	CCCCAATCTCTTATTACCCTCGATTAGTCACA
PB84_st23	GTCTATTAATATGTACCCCGGTTGGCGTCAGA
PB84_st24	ATAATTATGGGTTCCCAGAGCTATCGAGATA
PB84_st25	GGGTTGAGATCAAAAGAATAGACATTCTGAC
PB84_st26	TATTAATAGAGAAGTGGCTAACGCTGACGGG
PB84_st27	GAAAGCCGCCCCGATTTAGAGCTAAGCAAGA
PB84_st28	AAGGGAGCGCGAACGTGGCGAGAAAGGAAGGG
PB84_st29	GCGCCCGGTTGCGCTCCTGCAGCATACCTATG
PB84_st30	ACAGGGCGCACTTTTTATTAATTGCGGTGGCTCAACATTTTTACAGAGAATA
PB84_st31	GCGCCGCTCTGGCGAACTACTTACTCTAGCGCCGCGCTTAAT
PB84_st32	CACGCTGCGCGTAACCACCACACCCTTCCCGG
PB84_st33	CAACAATTAATAGACTGGATGGAGGTAGCGGT
PB84_st34	GCGGATAAAGGCTGGCAAGT
PB84_st35	GAAAGGAGCGGTTTTTGCGCTAGGGCTTGCAGGACCATTTTTCTTATGCGCT
PB84_st36	AAGAAAGCGTAAAGCACTAAATCGGAACCCTA
PB84_st37	GCCCTCCCGTATTTTTTCGTAGTTATGTTTTTTGGGGTTTTTTCGAGGTGCC
PB84_st38	CTAATCAACTACACGACGGGGAGTCAGGCGTGAACCATCACC
PB84_st39	TCTATCAGGGCGATGGCCCACTACAACTATGG
PB84_st40	ATGAACGAAATAGACAGATCGCTGAAAAACCG
PB84_st41	AGATAGGTGCTCAAAGGGCG
PB84_st42	TAAATCAGCTCTTTTTATTTTTTAACTAAAGAACGTGTTTTTGACTCCAACG
PB84_st43	TCCACTATCAATAGGCCGAAATCGGCAAAATC
PB84_st44	CCTTATAATGTTGTTCCAGTTTGGAACAAGAG
PB84_st45	ATTTTTGTCGTGAGTTTTCGTTCCACTGATAATTCGCGTTAA
PB84_st46	CTCACTGATTATTTTTAGCATTGGTACTCATGACCAATTTTTAATCCCTTAA
PB84_st47	TTGATAATACTGTCAGACCAAGTTTACTCATA
PB84_st48	TATACTTAAAAGGATCTAGGTGAAGATCCTTT
PB84_st49	TTAATTTAAGATTGATTTAAAACTACTTCTG
PB84_st50	GATGGTAACGGCCCTTCCGGCTGGCTGGTTTA
PB84_st51	TTGCTGATGGTATCATTGCAGCACTGGGGCCA
PB84_st52	CCCCGAAGAACTTTTTGTTTTCCAATCAACGTTGCGCTTTTTAAACTATTAA
PB84_st53	AATGGCAAGATGAGCACTTTTAAAGTTCTGCT
PB84_st54	ATGTGGCGGCGTGACACCACGATGCCTGTAGC
PB84_st55	AACGACGACGGTATTATCCCGTATTGACGCC
PB84_st56	GGGCAAGACGGAGCTGAATGAAGCCATACCA
PB84_st57	CGGAGGACCGATTTTTAGGAGCTAACCTCGCCTTGATTTTTTCGTTGGGAACGCAACTCGGTCTTTTTGCCGCATACA
PB84_st58	TCATGTAACGCTTTTTTGCACAACGAGCGTG
PB84_st59	GGTCTCGCAAATCTGGAGCCGGTATGGGGGA
PB84_st60	ACAACGATAACACTGCGGCCAACTTTCATTT
PB84_st61	CAGTCACAGAATTTTTAAGCATCTTAGCTGCCATAACTTTTTCATGAGTGAT
PB84_st62	TATGCAGTCGGATGGCATGACAGTACATCTA
PB84_st63	GTACTCACCTATTCTCAGAATGACGCATTTT
PB84_st64	GCCTTCCTATTCCCTTTTTTGCGTTGGTTGA
PB84_st65	AGAGTTTTCGAGTAAATTAC
PB84_st66	ATCTCAACAGCGGTAAGATCCTTGATGCGATG
PB84_st67	TGACCTTAAACGAATAGCCTCTCCCGAACTGG
PB84_st68	AGGGGACGGGGTGCACGAGTGGGTTACATACCCAAGAGTTTG
PB84_st69	AAAAGATGCTGTTTTTAAGATCAGTTACGACGAATTCTTTTTGACGAAAGGG
PB84_st70	GTGAAAGTGTATGAGTATTCAACATTTCCGTG
PB84_st71	TCGCCCTTGTTTTTGCTCACCCAGAAACGCTG
PB84_st72	CCTATTTGTTTTTTTTATTTTTCTAAAATAATATTGATTTTTAAAAGGAAGA
PB84_st73	TAAATGCTTCATACATTCAA
PB84_st74	GCGGAACCCCTCGTGATACGCCTATTTTTATA
